# Supplementary material for: Virgin Polystyrene Microparticles Exposure Leads to Changes in Gills DNA and Physical Condition in the Mediterranean Mussel Mytilus Galloprovincialis
Source: Animals (Basel). 2021 Aug 5;11(8):2317. doi: 10.3390/ani11082317 (PMC8388471; doi:10.3390/ani11082317)
Supplement: Supplementary file 1 [file animals-11-02317-s001.zip]

Archive with 1 entries (1 files):
- animals-1314187-supplementary.pdf
